# Supplementary material for: Transfer of Cardiac Mitochondria Improves the Therapeutic Efficacy of Mesenchymal Stem Cells in a Preclinical Model of Ischemic Heart Disease
Source: Cells. 2023 Feb 11;12(4):582. doi: 10.3390/cells12040582 (PMC9953768; doi:10.3390/cells12040582)
Supplement: Supplementary file 1 [file cells-12-00582-s001.zip]

Archive with 1 entries (1 files):
- cells-2135007-SI.pdf
